# Supplementary material for: Quantitative Evaluation of the Association Between Fixation Stability and Phoria During Short-Term Binocular Viewing
Source: Front Neurosci. 2022 Mar 10;16:721665. doi: 10.3389/fnins.2022.721665 (PMC8965591; doi:10.3389/fnins.2022.721665)
Supplement: Supplementary file 1 [file Table_1.XLSX]

## Sheet: Characteristics 60
							Demographic and clinical characteristics of the participants
	Group	Demographic characteristics			History taking & Corrections		Right eye				Left eye				Inter-pupillary distance (PD)				Phoria (-/exo, +/eso)		AC/A	Binocular vision anomalies
	Abnormal/normal	Code	Age	Gender	Chief complaint	Prescription	S	C	Ax	Visual acuity	S	C	Ax	Visual acuity	Distance PD(R)	Distance PD(L)	Near PD(R)	Near PD(L)	Distance phoria	Near phoria	Calculated AC/A	Based on 1) phoria at distacne and near 2) AC/A
	AP	AP01	19	M	None	Spectacle	-0.75	-2	180	0.8		-3	180	0.9	34	33	32	32	-2	-10	3.5	Convergence insufficiency
	AP	AP02	21	M	None	Spectacle	-2			1	-2			1	33	33	31	31	-4	-12	3.4	Convergence insufficiency
	AP	AP03	24	M	None	Spectacle	-10.5			0.9	-8.75			1	33	33	32	32	-6	-14	3.4	Convergence insufficiency
	AP	AP04	21	F	None	Spectacle	-2.75			1	-3.25	-0.5	5	1	31	29	30	28	-4	-14	2	Convergence insufficiency
	AP	AP05	22	M	None	Spectacle	-6.5	-2.25	180	1	-5.75	-2.75	180	1	33	33	31	30	-2	-10	3.4	Convergence insufficiency
	AP	AP06	20	F	Tearing	None				1				1	34	35	33	34	-6	-18	2.1	Convergence insufficiency
	AP	AP07	23	M	None	Spectacle	-3	-1	180	1	-2.5	-1	5	1	31	32	30	31	-4	-11	3.5	Convergence insufficiency
	AP	AP08	22	F	Eyestrain when reading	None				1				1	35	33	33	32	-7	-20	1.6	Convergence insufficiency
	AP	AP09	25	M	Irritating	Spectacle	-2.5	-0.5	165	1	-2.5	-0.5	165	1	32	32	30	30	-17	-23	4	Basic exophoia
	AP	AP10	24	M	Burning, difficulty with attention when reading	None				1				1	34	34	32	32	-18	-25	4	Basic exophoia
	AP	AP11	24	M	Sleepiness, headaches, itching	None				1				1	31	31	29	30	-7	-18	1.8	Convergence insufficiency
	AP	AP12	20	M	Light-induced eyestrain	Spectacle	-6.5			0.9	-6.5	-0.5	180	0.9	30	32	29	30	-6	-20	0.6	Convergence insufficiency
	AP	AP13	23	F	Headaches at the end of the day, eyestrain, aches around the eyes	None				1				1	32	32	30	30	-11	-19	3.2	Convergence insufficiency
	AP	AP14	23	F	Eyestarin during near works	Spectacle	-4.25	-1	175	1	-3.75	-1.5	5	1	30	31	28	29	-6	-12	3.7	Convergence insufficiency
	AP	AP15	24	F	Pulling sensation when reading, blurred vision distance, excessive blinking	Contact lens	-4.25			1	-3.75	-0.5	75	1	29.5	29	29	29	10	10	5.85	Basic esophoia
	AP	AP16	23	F	Motion sickness	Contact lens	-3	-0.25	80	1	-3	-0.25	60	1	30	30	29	28	3	7	7.6	Convergence excess
	AP	AP17	24	M	None	Spectacle	-3	-1	170	1	-2.75	-1	10	1	34	35	33	34	-5	-8	5.7	Basic exophoia
	AP	AP18	26	M	None	None				0.9				0.9	34	33	32	32	-6	-12	4.3	Basic exophoia
	AP	AP19	23	F	Loss of place when reading	Contact lens	-6.75	-1.25	10	0.9	-5.25	-0.75	180	1	32	32	32	31	-7	-12	4.4	Basic exophoia
	AP	AP20	20	M	Squinting an eye in bright, dizziness, car sickness	Spectacle	-5.25	-0.5	30	0.9	-5.25	-0.75	180	0.9	34	32	32	30	4	4	6.6	Basic esophoia
	AP	AP21	26	M	Squinting, lateral headach when reading	Spectacle	1	-2	95	0.9	0.75	-2	85	0.9	32	35	31	33	-5	-16	2.3	Convergence insufficiency
	AP	AP22	26	M	Irritating	Spectacle	-5	-0.5	180	0.9	-4	-0.5	135	0.9	34	33	32	32	-10	-20	2.7	Convergence insufficiency
	AP	AP23	19	M	None	Spectacle	-5.75	-0.5	180	0.8	-5.5	-1	170	0.8	30	32	28	30	-2	-8	3.8	Convergence insufficiency
	AP	AP24	20	M	None	Spectacle	-5	-0.75	130	1	-5.25	-0.75	130	1	30	33	29	31	1	1	6.3	Basic esophoia
	AP	AP25	20	F	None	Contact lens	-1	-0.5	5	0.7		-0.5	165	0.8	32	30	30	29	0	1	6.6	Convergence excess
	AP	AP26	20	F	None	Contact lens	-6	-1.25	180	0.8	-5.5	-1.25	180	0.7	31	32	30	31	0	4	7.9	Convergence excess
	AP	AP27	20	F	None	None				1				1.2	31	31	30	30	-2	-8	3.8	Convergence insufficiency
	AP	AP28	20	F	None	None				1				0.9	30	30	29	29	0	1	6.4	Convergence excess
	AP	AP29	21	F	None	Contact lens	-4	-1.25	15	1	-4	-2	5	1	30	30	29	28	0	1	6.4	Convergence excess
	AP	AP30	21	F	None	Contact lens	-5.25	-1.25	10	1	-5	-2	180	1	32	30	31	29	-6	-10	4.6	Basic exophoia
	AP	AP31	21	F	None	None				1				1	32	30	31	29	-2	-10	3	Convergence insufficiency
	AP	AP32	21	F	None	Contact lens	-5.75	-0.75	180	1	-4	-1.25	175	1	30	29	29	28	0	6	8.3	Convergence excess
	AP	AP33	21	M	None	Contact lens	-6.25	-1.25	165	1	-7.25	-1.25	30	1	32	32	31	30	-1	-8	3.6	Convergence insufficiency
	AP	AP34	21	F	None	Contact lens	-4.75	-0.25	5	1	-4	-0.75	5	1	30	27	29	26	0	6	8.1	Convergence excess
	AP	AP35	21	F	None	Contact lens	-9.5	-1	15	1	-10.25	-2.5	15	0.9	31	30	30	29	-1	1	6.9	Convergence excess
	NP	NP01	20	M	None	Spectacle	-5			0.9	-4.5	-0.5	180	1	31	31	30	29	-1	-6	4.2	Normal
	NP	NP02	20	M	None	Spectacle	-1.75			0.9	-1.75			1	33	30	31	28	0	-6	3.9	Normal
	NP	NP03	19	M	None	None				1.2				1.2	35	36	33	35	0	0	7.1	Normal
	NP	NP04	20	M	None	None				1.2				1.2	32	30	30	29	0	0	6.2	Normal
	NP	NP05	20	F	None	None				0.7				1	30	30	29	28	-1	-4	4.8	Normal
	NP	NP06	20	F	None	Contact lens	-4	-1	180	0.7	-3	-0.75	180	0.7	33	34	31	32	0	0	6.7	Normal
	NP	NP07	20	F	None	Spectacle	-4.25	-1.5	10	0.9	-5	-1.25	170	0.9	32	32	31	30	0	-6	4	Normal
	NP	NP08	21	M	None	Spectacle	-5	-0.75	175	1	-5	-0.75	180	1	32	30	30	29	-2	-6	4.6	Normal
	NP	NP09	21	F	Eyestrain	None				0.9				0.9	31	29	30	28	-2	-4	5.2	Normal
	NP	NP10	21	F	None	Spectacle	-5			1	-4.5	-0.75	145	1	32	30	30	29	0	-1	5.4	Normal
	NP	NP11	21	F	None	Contact lens	-4	-1.25	180	1	-4.25	-1.25	175	1	31	30	29	29	-1	-1	6.1	Normal
	NP	NP12	21	F	None	None				1				1	32	30	29	29	0	-1	5.8	Normal
	NP	NP13	20	F	None	Spectacle	-0.75	-0.75	105	1	-0.75			1	32	32	31	31	-1	-5	4.8	Normal
	NP	NP14	20	M	None	Spectacle	-6	-1.5	175	1	-5.75	-1.75	180	1	29	31	27	29	-2	-4	5.2	Normal
	NP	NP15	21	M	None	None				1				1	36	36	35	35	-1	-5	5.6	Normal
	NP	NP16	25	M	None	None				1				1	31	31	28	28	-2	-4	5.4	Normal
	NP	NP17	20	F	None	Contact lens	-8			0.8	-9.25	-0.5	180	0.8	30	31	29	29	-2	-3	5.7	Normal
	NP	NP18	20	F	None	None				0.7				0.8	31	30	30	29	0	-4	4.5	Normal
	NP	NP19	24	M	None	Contact lens	-9.25	-1	180	1	-9	-2	180	1	29	29	27	27	-2	-6	4.2	Normal
	NP	NP20	24	M	None	Spectacle	-3.5	-4.5	3	0.9	-2.75	-2.75	167	0.9	32	31.5	29	29	0	-5	4.35	Normal
	NP	NP21	20	M	None	Contact lens	-9.5	-2.25	180	0.9	-6.5	-1.5	165	0.9	31	32	30	31	-1	-5	4.7	Normal
	NP	NP22	21	F	None	Contact lens	-8	-0.5	50	1	-7.5	-0.5	180	1	32	32	28	28	-2	0	7.2	Normal
	NP	NP23	24	M	None	Contact lens	-3.75	-2	180	0.9	-3.75	-2	180	0.9	30	30	29	30	-2	-4	5.2	Normal
	NP	NP24	20	M	None	Spectacle	-2	-0.75	25	0.9	-1.75	-0.75	20	1	34	33	32	31	-1	-6	4.7	Normal
	NP	NP25	23	M	None	Spectacle	1.5	-1.75	10	1	1.25	-1.5	175	1	31	31	30	30	-2	0	7	Normal

## Sheet: AP01
	Raw data						Offset (gaze–to–target distance)		Quadrant	Distance	Accuracy
	Time	Recorded time	Horizontal gaze position (x-axis)	Vertical gaze position (y-axis)	Convergence	Blinks	Horizontal gaze (x-axis)	Vertical gaze (y-axis)	(Ⅰ,Ⅱ,Ⅲ,Ⅳ)	Between gaze and target	Gaze angle		Pixels						0.032 degrees/pixel
	Second (s)	Second (s)	Pixel (px)	Pixel (px)	Prism (∆)/exo=(-); eso = (+)	Time (s)	Pixel (px)	Pixel (px)	1,2,3,4	Accuracy (mm)	Degree			Mean	SD	Minimum	Maximum			Mean	SD (σh, σv)	Minimum	Maximum
	0.25	0.25	968.3	579.2	-0.6		8.3	39.2	1	12.4214	1.29377		x	16.149	8.6905	-0.9	31.3		x (horizontal)	0.516768	0.278096	-0.0288	1.0016
	0.5	blink	blink	blink	blink	0.41–0.59	NA	NA	NA	NA	NA		y	37.619	8.3054	24	59		y (vertical)	1.20381	0.265773	0.768	1.888
	0.75	0.76	960.8	599	0		0.8	59	1	18.2917	1.90482		Convergence	0.532	0.6888	-0.6	2
	1	1.01	965.2	579	0.1		5.2	39	1	12.197	1.2704		Correlation Coefficient (ρ)		-0.349				BCEA (deg2)	0.49612
	1.25	1.26	966.4	564	0.2		6.4	24	1	7.69999	0.802088		Significance Level P		0.034				2kπσhσv(1-ρ2)1/2
	1.5	blink	blink	blink	blink	1.47–1.65	NA	NA	NA	NA	NA		n		37				P = 1-e-k
	1.75	1.76	968.5	579.8	-0.6		8.5	39.8	1	12.6162	1.31406								P = 68.3% (±1SD), k=1.14
	2	2.01	967.7	577.2	0.2		7.7	37.2	1	11.7765	1.22661
	2.25	2.25	968.3	597.2	-0.3		8.3	57.2	1	17.9177	1.8659								BCEA (px2)	484.492
	2.5	2.5	959.1	591.9	-0.3		-0.9	51.9	2	16.0914	1.67583
	2.75	2.76	979.3	584	0.6		19.3	44	1	14.8945	1.55124									N	Mean	SD	Minimum	Maximum
	3	3	991.3	577.5	1		31.3	37.5	1	15.1423	1.57704								Accuracy (deg)	37	1.354	0.2458	0.8	1.9
	3.25	3.26	988.7	573.5	-0.2		28.7	33.5	1	13.675	1.42428
	3.5	3.5	987	577.8	0.1		27	37.8	1	14.4003	1.4998								Quadrant (N=37)	1	2	3	4
	3.75	3.75	977.3	579.2	-0.3		17.3	39.2	1	13.2828	1.38346								n	36	1
	4	4	982.7	568.3	1.2		22.7	28.3	1	11.2466	1.17144								%	97.2973	2.7027	0	0
	4.25	4.26	984	576.2	-0.6		24	36.2	1	13.4643	1.40235
	4.5	4.5	982.3	575.5	-0.3		22.3	35.5	1	12.9961	1.35361
	4.75	4.76	977.8	574.3	1.3		17.8	34.3	1	11.9795	1.24776
	5	5	985.3	573.3	1.1		25.3	33.3	1	12.9645	1.35031
	5.25	5.25	967	577	0.8		7	37	1	11.6735	1.21589
	5.5	5.51	970.2	580.9	0.8		10.2	40.9	1	13.0673	1.36102
	5.75	5.76	971.3	581.8	1.2		11.3	41.8	1	13.4231	1.39807
	6	6	987	583.1	1.2		27	43.1	1	15.7662	1.64198
	6.25	6.25	984.7	582	1.7		24.7	42	1	15.1046	1.57312
	6.5	6.5	981.8	570.3	1.1		21.8	30.3	1	11.5715	1.20527
	6.75	6.75	984.1	568	0.9		24.1	28	1	11.4524	1.19288
	7	7	981.9	564.2	1.3		21.9	24.2	1	10.1178	1.0539
	7.25	7.26	969.7	579.3	1.3		9.7	39.3	1	12.5486	1.30701
	7.5	blink	blink	blink	blink	7.28–7.74	NA	NA	NA	NA	NA
	7.75	7.76	974.3	569.3	0.9		14.3	29.3	1	10.107	1.05277
	8	8	976.7	566.6	2	8.01–8.19	16.7	26.6	1	9.73642	1.01418
	8.25	8.25	970	570.7	0		10	30.7	1	10.0092	1.04258
	8.5	8.51	974.7	593.8	-0.2		14.7	53.8	1	17.2894	1.80051
	8.75	8.76	962.7	577.7	1		2.7	37.7	1	11.7169	1.22042
	9	9	991	579.8	0.7		31	39.8	1	15.639	1.62874
	9.25	9.25	976	574.6	0.5		16	34.6	1	11.8173	1.23087
	9.5	9.49	974.7	580.8	0.8		14.7	40.8	1	13.4439	1.40023
	9.75	9.75	980.8	578.8	0.6		20.8	38.8	1	13.6473	1.42141
	10	10.01	978.9	566.3	0.5		18.9	26.3	1	10.0399	1.04578
	≤10.00					4 blinks
	10–12.00	Not applicable (NA)	NA	NA	NA	No blink	NA	NA

## Sheet: AP02
	Raw data						Offset (gaze–to–target distance)		Quadrant	Distance	Accuracy
	Time	Recorded time	Horizontal gaze position (x-axis)	Vertical gaze position (y-axis)	Convergence	Blinks	Horizontal gaze (x-axis)	Vertical gaze (y-axis)	(Ⅰ,Ⅱ,Ⅲ,Ⅳ)	Between gaze and target	Gaze angle			Pixels						0.032 degrees/pixel
	Second (s)	Second (s)	Pixel (px)	Pixel (px)	Prism (∆)/exo=(-); eso = (+)	Time (s)	Pixel (px)	Pixel (px)	1,2,3,4	Accuracy (mm)	Degree				Mean	SD	Minimum	Maximum			Mean	SD (σh, σv)	Minimum	Maximum
	0.25	0.25	998.2	627.2	2.8		38.2	87.2	1	29.5121	3.07145			x	58.895	16.1944	18.9	84.7		x (horizontal)	1.88464	0.518221	0.6048	2.7104
	0.5	0.49	1002.3	636	3.2		42.3	96	4	32.5209	3.3839			y	106.443	16.9634	25.5	130.1		y (vertical)	3.40618	0.542829	0.816	4.1632
	0.75	0.75	1003	630	2.2		43	90	5	30.9208	3.21777			Convergence	0.09	1.5162	-3.4	3.2
	1	1	1036.6	638.6	0.3	1.03–1.20	76.6	98.6	6	38.706	4.02553			Correlation Coefficient (ρ)		0.258				BCEA (deg2)	1.94673
	1.25	1.24	1009.3	565.5	1.2		49.3	25.5	7	17.2064	1.79187			Significance Level P		0.108				2kπσhσv(1-ρ2)1/2
	1.5	1.51	1019.6	636.7	1.2		59.6	96.7	8	35.2134	3.66333			n		40				P = 1-e-k
	1.75	1.75	1013.8	652.3	-1.1		53.8	112.3	9	38.6018	4.01473									P = 68.3% (±1SD), k=1.14
	2	1.99	1022.3	655	-0.1		62.3	115	10	40.5452	4.21614
	2.25	2.25	1010.3	649.7	3.2		50.3	109.7	11	37.4115	3.89131									BCEA (px2)	1901.1
	2.5	2.5	1019.9	666.8	-0.7		59.9	126.8	12	43.4733	4.5194
	2.75	2.74	1012.1	646.9	-0.2		52.1	106.9	13	36.8653	3.83467										N	Mean	SD	Minimum	Maximum
	3	3	1028.3	655.6	0.4		68.3	115.6	14	41.6235	4.32784									Accuracy (deg)	40	3.954	0.5613	1.79	4.87
	3.25	3.25	1015.2	658	-0.8		55.2	118	15	40.3846	4.1995
	3.5	3.5	1014.5	663.3	0.9		54.5	123.3	16	41.7904	4.34513									Quadrant	1	2	3	4
	3.75	3.74	1022	663.2	0.2		62	123.2	17	42.7556	4.44508									N=40	40
	4	4	1037.1	652	0.2		77.1	112	18	42.1513	4.38251									%	100	0	0	0
	4.25	4.24	1003.5	663.1	-1		43.5	123.1	19	40.4735	4.20871
	4.5	4.5	1014.8	650.8	-1.6		54.8	110.8	20	38.3194	3.98545
	4.75	4.75	978.9	656.3	-1.9		18.9	116.3	21	36.526	3.79948
	5	4.99	1011.5	646.7	-0.6		51.5	106.7	22	36.7283	3.82047
	5.25	5.25	1029.7	633.8	0		69.7	93.8	23	36.227	3.76847
	5.5	5.5	991.5	645.4	-1.1		31.5	105.4	24	34.102	3.548
	5.75	5.74	1025.1	648.7	0		65.1	108.7	25	39.278	4.08482
	6	6.01	1020.6	648.1	-1.1		60.6	108.1	26	38.4175	3.99562
	6.25	6.25	1043.3	651.7	0.1		83.3	111.7	27	43.1956	4.49064
	6.5	6.49	1004.9	643.8	-2.3		44.9	103.8	28	35.0594	3.64735
	6.75	6.75	1010.6	636.7	-3.4		50.6	96.7	29	33.833	3.52009
	7	7	983	634.6	-1.1		23	94.6	30	30.1803	3.14086
	7.25	7.24	1038.2	647.3	0.7		78.2	107.3	31	41.1595	4.27977
	7.5	7.5	1037.7	655	-0.4		77.7	115	32	43.0245	4.47293
	7.75	7.75	1024	642.5	-0.3		64	102.5	33	37.4603	3.89638
	8	7.99	1044.7	639	-0.9		84.7	99	34	40.3894	4.2
	8.25	8.25	1012.6	626.7	1.7		52.6	86.7	35	31.4366	3.27132
	8.5	8.5	1032.5	652.5	1.2		72.5	112.5	36	41.4897	4.31398
	8.75	8.74	1024.6	649.5	1.6		64.6	109.5	37	39.412	4.0987
	9	9	1011.3	643.2	-2.2		51.3	103.2	38	35.7266	3.71657
	9.25	9.26	1036.7	670.1	0.6		76.7	130.1	39	46.8181	4.86551
	9.5	9.49	1025	659.5	1.5		65	119.5	40	42.1705	4.3845
	9.75	9.76	1043.8	658.2	2.3		83.8	118.2	41	44.9165	4.66878
	10	10	1042.8	657.7	-1.1		82.8	117.7	42	44.6111	4.63717
	≤10.00					1 blink
	10–12.00	Not applicable (NA)	NA	NA	NA	1 blink(11.99–12.00)	NA	NA

## Sheet: AP03
	Raw data						Offset (gaze–to–target distance)		Quadrant	Distance	Accuracy
	Time	Recorded time	Horizontal gaze position (x-axis)	Vertical gaze position (y-axis)	Convergence	Blinks	Horizontal gaze (x-axis)	Vertical gaze (y-axis)	(Ⅰ,Ⅱ,Ⅲ,Ⅳ)	Between gaze and target	Gaze angle		Pixels						0.032 degrees/pixel
	Second (s)	Second (s)	Pixel (px)	Pixel (px)	Prism (∆)/exo=(-); eso = (+)	Time (s)	Pixel (px)	Pixel (px)	1,2,3,4	Accuracy (mm)	Degree			Mean	SD	Minimum	Maximum			Mean	SD (σh, σv)	Minimum	Maximum
	0.25	0.26	930.5	576.7	-0.6		-29.5	36.7	2	14.5968	1.52025		x	-17.253	13.8524	-49.9	5		x (horizontal)	-0.552096	0.443277	-1.5968	0.16
	0.5	blink	blink	blink	blink	0.47–0.60	NA	NA	NA	NA	NA		y	48.406	9.5147	28.2	68.8		y (vertical)	1.54899	0.30447	0.9024	2.2016
	0.75	0.75	945.8	581.2	5.4		-14.2	41.2	2	13.5093	1.40704		Convergence	0.116	1.7428	-2.7	5.4
	1	1.01	954	601	0.6		-6	61	2	19.0013	1.97865		Correlation Coefficient (ρ)		0.415				BCEA (deg2)	0.879551
	1.25	1.26	956.3	581.2	-0.5		-3.7	41.2	2	12.8234	1.33562		Significance Level P		0.018				2kπσhσv(1-ρ2)1/2
	1.5	1.5	937.8	577.2	0.8		-22.2	37.2	2	13.4294	1.39872		n		32				P = 1-e-k
	1.75	1.75	962.2	588.1	-1.6		2.2	48.1	1	14.9266	1.55458								P = 68.3% (±1SD), k=1.14
	2	2.01	945.1	592.9	-0.2		-14.9	52.9	2	17.0371	1.77426
	2.25	2.25	944.7	588.5	0.4		-15.3	48.5	2	15.7654	1.6419								BCEA (px2)	858.936
	2.5	2.51	964.5	587.9	-0.6		4.5	47.9	1	14.9144	1.55331
	2.75	2.75	940.7	591.3	0.8		-19.3	51.3	2	16.9912	1.76948									N	Mean	SD	Minimum	Maximum
	3	3	946	582.5	0.6		-14	42.5	2	13.8714	1.44474								Accuracy (deg)	32	1.72	0.2829	0.99	2.35
	3.25	3.25	912.2	570.7	-1.2		-47.8	30.7	2	17.611	1.83398
	3.5	3.51	940.3	599.8	0.6		-19.7	59.8	2	19.518	2.03242								Quadrant	1	2	3	4
	3.75	3.75	910.1	593.2	0.8		-49.9	53.2	2	22.6114	2.3542								N=32	5	27
	4	blink	blink	blink	blink	4.09–4.21	NA	NA	NA	NA	NA								%	15.625	84.375	0	0
	4.25	4.25	943.9	592.1	-1.2		-16.1	52.1	2	16.9046	1.76047
	4.5	4.5	953.4	597.2	0.4		-6.6	57.2	2	17.8496	1.85882
	4.75	4.76	947	587.4	-2		-13	47.4	2	15.2366	1.58686
	5	blink	blink	blink	blink	4.92–5.11	NA	NA	NA	NA	NA
	5.25	5.25	939.1	588.2	-1.5		-20.9	48.2	2	16.2862	1.69611
	5.5	5.51	948	568.2	1.3		-12	28.2	2	9.50058	0.989616
	5.75	5.75	936.2	593.6	0.6		-23.8	53.6	2	18.1804	1.89324
	6	blink	blink	blink	blink	5.88–6.02	NA	NA	NA	NA	NA
	6.25	blink	blink	blink	blink	6.15–6.33	NA	NA	NA	NA	NA
	6.5	6.51	944	592	-0.9		-16	52	2	16.8658	1.75643
	6.75	6.75	932	597	-0.1		-28	57	2	19.6868	2.04998
	7	7.01	963.5	604	-2.7		3.5	64	1	19.8696	2.069
	7.25	7.26	941.9	577.7	-1.5		-18.1	37.7	2	12.9642	1.35028
	7.5	blink	blink	blink	blink	7.50–7.65	NA	NA	NA	NA	NA
	7.75	7.75	918.5	584.2	1.7		-41.5	44.2	2	18.795	1.95719
	8	8	928.3	581.9	4		-31.7	41.9	2	16.2875	1.69625
	8.25	8.25	944	595	-0.4		-16	55	2	17.7568	1.84916
	8.5	8.51	928.4	576.2	-0.1		-31.6	36.2	2	14.8961	1.55141
	8.75	8.75	965	598.1	3.7		5	58.1	1	18.0776	1.88254
	9	9.01	942.6	584.8	-1.8		-17.4	44.8	2	14.8987	1.55168
	9.25	9.26	941.6	590.4	-1		-18.4	50.4	2	16.6326	1.73216
	9.5	blink	blink	blink	blink	9.37–9.55	NA	NA	NA	NA	NA
	9.75	blink	blink	blink	blink	9.76–9.97	NA	NA	NA	NA	NA
	10	10	960.3	608.8	-0.1		0.3	68.8	1	21.3282	2.22073
	≤10.00					8 blinks
	10–12.00	Not applicable (NA)	NA	NA	NA	1 blink (10.28–10.50)	NA	NA

## Sheet: AP04
	Raw data						Offset (gaze–to–target distance)		Quadrant	Distance	Accuracy
	Time	Recorded time	Horizontal gaze position (x-axis)	Vertical gaze position (y-axis)	Convergence	Blinks	Horizontal gaze (x-axis)	Vertical gaze (y-axis)	(Ⅰ,Ⅱ,Ⅲ,Ⅳ)	Between gaze and target	Gaze angle		Pixels						0.032 degrees/pixel
	Second (s)	Second (s)	Pixel (px)	Pixel (px)	Prism (∆)/exo=(-); eso = (+)	Time (s)	Pixel (px)	Pixel (px)	1,2,3,4	Accuracy (mm)	Degree			Mean	SD	Minimum	Maximum			Mean	SD (σh, σv)	Minimum	Maximum
	0.25	0.25	956.5	567	2.3	0.06–0.18	-3.5	27	2	8.44003	0.879164		x	0.816	7.3473	-13.8	24.9		x (horizontal)	0.026112	0.235114	-0.4416	0.7968
	0.5	0.51	960	567.1	0	0.55–0.64	0	27.1	1	8.401	0.875099		y	29.988	9.1188	14.2	52.2		y (vertical)	0.959616	0.291802	0.4544	1.6704
	0.75	0.75	962.3	573.2	0.3		2.3	33.2	1	10.3167	1.0746		Convergence	0.384	0.9439	-1.7	2.6
	1	1	955.1	562.2	0.2		-4.9	22.2	2	7.04764	0.734142		Correlation Coefficient (ρ)		-0.008				BCEA (deg2)	0.491401
	1.25	blink	blink	blink	blink	1.12–1.45	NA	NA	NA	NA	NA		Significance Level P		0.965				2kπσhσv(1-ρ2)1/2
	1.5	1.5	967.9	574.5	2.3		7.9	34.5	1	10.9718	1.14283		n		32				P = 1-e-k
	1.75	1.75	960	575.5	1.6		0	35.5	1	11.005	1.14628								P = 68.3% (±1SD), k=1.14
	2	2.01	957.3	560.3	1.2		-2.7	20.3	2	6.34842	0.661312
	2.25	2.25	959.8	583.8	2.6		-0.2	43.8	2	13.5781	1.4142								BCEA (px2)	479.884
	2.5	2.51	959	579.4	1		-1	39.4	2	12.2179	1.27258
	2.75	blink	blink	blink	blink	2.74–2.88	NA	NA	NA	NA	NA									N	Mean	SD	Minimum	Maximum
	3	3	960	592.2	0.1		0	52.2	1	16.182	1.68526								Accuracy (deg)	32	1	0.2831	0.49	1.69
	3.25	3.24	961.8	576	0.9		1.8	36	1	11.1739	1.16388
	3.5	3.51	966	571	-0.2		6	31	1	9.78835	1.01958								Quadrant	1	2	3	4
	3.75	3.75	959	575	-0.1		-1	35	2	10.8544	1.1306								N=32	17	15
	4	4.01	960.8	562	0.5		0.8	22	1	6.82451	0.710901								%	53.125	46.875	0	0
	4.25	4.26	962.1	564.3	0		2.1	24.3	1	7.56108	0.787619
	4.5	blink	blink	blink	blink	4.40–4.53	NA	NA	NA	NA	NA
	4.75	4.75	964.1	574.1	0.8		4.1	34.1	1	10.6471	1.10902
	5	blink	blink	blink	blink	4.95–5.16	NA	NA	NA	NA	NA
	5.25	5.25	984.9	562.1	0		24.9	22.1	1	10.3208	1.07504
	5.5	blink	blink	blink	blink	5.45–5.59	NA	NA	NA	NA	NA
	5.75	5.76	962.6	559.1	0.4		2.6	19.1	1	5.97561	0.622479
	6	6	959.9	560	-0.4		-0.1	20	2	6.20008	0.64586
	6.25	6.25	968.8	570.2	0.5		8.8	30.2	1	9.75136	1.01573
	6.5	6.51	968.2	575.5	-0.6		8.2	35.5	1	11.2948	1.17646
	6.75	6.75	972.8	567.1	-1		12.8	27.1	1	9.29095	0.967785
	7	7	946.2	558.6	1.4		-13.8	18.6	2	7.1797	0.747896
	7.25	7.24	956.5	574.3	-0.1		-3.5	34.3	2	10.6882	1.1133
	7.5	7.51	947.7	579	-0.3	7.55–7.68	-12.3	39	2	12.677	1.32038
	7.75	7.75	954.8	554.2	0.4		-5.2	14.2	2	4.68787	0.488343
	8	8.01	970.3	564.7	-1.7		10.3	24.7	1	8.29608	0.864171
	8.25	8.25	954.9	564.1	-0.4		-5.1	24.1	2	7.63645	0.79547
	8.5	blink	blink	blink	blink	8.44–8.55	NA	NA	NA	NA	NA
	8.75	blink	blink	blink	blink	8.59–8.72/8.73–8.88	NA	NA	NA	NA	NA
	9	blink	blink	blink	blink	8.90–9.03	NA	NA	NA	NA	NA
	9.25	9.25	954.9	555.6	-0.6		-5.1	15.6	2	5.08787	0.53001
	9.5	9.51	956.5	572.5	0.2	9.33–9.46	-3.5	32.5	2	10.1333	1.0555
	9.75	9.76	961.1	580.3	0.6		1.1	40.3	1	12.4977	1.30171
	10	10	954.3	584.7	0.4		-5.7	44.7	2	13.9692	1.45492
	≤10.00					13 blinks
	10–12.00	Not applicable (NA)	NA	NA	NA	No blink	NA	NA

## Sheet: AP05
	Raw data						Offset (gaze–to–target distance)		Quadrant	Distance	Accuracy
	Time	Recorded time	Horizontal gaze position (x-axis)	Vertical gaze position (y-axis)	Convergence	Blinks	Horizontal gaze (x-axis)	Vertical gaze (y-axis)	(Ⅰ,Ⅱ,Ⅲ,Ⅳ)	Between gaze and target	Gaze angle		Pixels						0.032 degrees/pixel
	Second (s)	Second (s)	Pixel (px)	Pixel (px)	Prism (∆)/exo=(-); eso = (+)	Time (s)	Pixel (px)	Pixel (px)	1,2,3,4	Accuracy (mm)	Degree			Mean	SD	Minimum	Maximum			Mean	SD (σh, σv)	Minimum	Maximum
	0.25	0.24	971	590.9	0		11	50.9	1	16.1433	1.68123		x	3.367	8.278	-9.9	17.1		x (horizontal)	0.107744	0.264896	-0.3168	0.5472
	0.5	0.5	969	593.5	-0.9	0.31–0.45	9	53.5	1	16.818	1.75146		y	53.733	20.1379	15.5	105.7		y (vertical)	1.71946	0.644413	0.496	3.3824
	0.75	0.73	961.1	592.1	-1.2	0.76–0.92	1.1	52.1	1	16.1546	1.68241		Convergence	-0.25	1.3919	-2.7	2.7
	1	blink	blink	blink	blink	0.95–1.08	NA	NA	NA	NA	NA		Correlation Coefficient (ρ)		0.157				BCEA (deg2)	1.20755
	1.25	blink	blink	blink	blink	1.18–1.35	NA	NA	NA	NA	NA		Significance Level P		0.462				2kπσhσv(1-ρ2)1/2
	1.5	1.5	966.9	593.2	-1.8	1.53–1.68	6.9	53.2	1	16.6301	1.7319		n		24				P = 1-e-k
	1.75	1.77	975.7	591.7	-1.5		15.7	51.7	1	16.7497	1.74435								P = 68.3% (±1SD), k=1.14
	2	1.99	960	594	-0.8		0	54	1	16.74	1.74334
	2.25	blink	blink	blink	blink	2.11–2.25/2.26–2.47	NA	NA	NA	NA	NA								BCEA (px2)	1179.25
	2.5	2.49	977.1	562.1	1.6		17.1	22.1	1	8.66238	0.902321
	2.75	2.76	975.8	623.7	-1.8	2.56–2.74	15.8	83.7	1	26.4052	2.74863									N	Mean	SD	Minimum	Maximum
	3	3.01	967.1	645.7	-2		7.1	105.7	1	32.8408	3.41711								Accuracy (deg)	24	1.761	0.6393	0.5	3.42
	3.25	3.24	975.3	600.1	-2		15.3	60.1	1	19.2252	2.00196
	3.5	blink	blink	blink	blink	3.46–3.60	NA	NA	NA	NA	NA								Quadrant	1	2	3	4
	3.75	blink	blink	blink	blink	3.61–3.76	NA	NA	NA	NA	NA								N=24	16	8
	4	blink	blink	blink	blink	3.92–4.06	NA	NA	NA	NA	NA								%	66.6667	33.3333	0	0
	4.25	4.24	959.1	579.8	0		-0.9	39.8	2	12.3412	1.28541
	4.5	blink	blink	blink	blink	4.36–4.52	NA	NA	NA	NA	NA
	4.75	4.74	955.3	573.2	1.3		-4.7	33.2	2	10.3946	1.08272
	5	blink	blink	blink	blink	4.78–4.95/5.00–5.10	NA	NA	NA	NA	NA
	5.25	blink	blink	blink	blink	5.26–5.41/5.45–5.58	NA	NA	NA	NA	NA
	5.5	5.48	955.8	593.1	0.2		-4.2	53.1	2	16.5124	1.71965
	5.75	blink	blink	blink	blink	5.72–5.82/5.85–5.98	NA	NA	NA	NA	NA
	6	blink	blink	blink	blink	6.02–6.18	NA	NA	NA	NA	NA
	6.25	6.27	969.8	584.1	0.3	6.34–6.45	9.8	44.1	1	14.0045	1.45859
	6.5	6.49	965.8	604	0.1		5.8	64	1	19.9213	2.07438
	6.75	blink	blink	blink	blink	6.68–6.76	NA	NA	NA	NA	NA
	7	6.98	953.3	592.4	0.3	7.03–7.22	-6.7	52.4	2	16.3762	1.70548
	7.25	7.25	953.3	598.5	1.7		-6.7	58.5	2	18.2536	1.90085
	7.5	blink	blink	blink	blink	7.48–7.65	NA	NA	NA	NA	NA
	7.75	blink	blink	blink	blink	7.66–7.83	NA	NA	NA	NA	NA
	8	blink	blink	blink	blink	7.96–8.10	NA	NA	NA	NA	NA
	8.25	8.24	961.5	592.5	0.6		1.5	52.5	1	16.2816	1.69563
	8.5	8.52	956.1	608	0.9	8.56–8.73	-3.9	68	2	21.1146	2.19852
	8.75	8.75	951.8	566	1		-8.2	26	2	8.45135	0.880343
	9	blink	blink	blink	blink	8.86–9.15	NA	NA	NA	NA	NA
	9.25	9.24	960.7	555.5	2.7	9.31–9.47	0.7	15.5	1	4.8099	0.501054
	9.5	9.15	960.2	630.7	-2.7	9.76–9.91	0.2	90.7	1	28.1171	2.92652
	9.75	9.73	950.1	588.7	-0.6		-9.9	48.7	2	15.4058	1.60446
	10	9.99	969	596.1	-1.4		9	56.1	1	17.6134	1.83423
	≤10.00					29 blinks
	10–12.00	Not applicable (NA)	NA	NA	NA	6 blinks	NA	NA

## Sheet: AP06
	Raw data						Offset (gaze–to–target distance)		Quadrant	Distance	Accuracy
	Time	Recorded time	Horizontal gaze position (x-axis)	Vertical gaze position (y-axis)	Convergence	Blinks	Horizontal gaze (x-axis)	Vertical gaze (y-axis)	(Ⅰ,Ⅱ,Ⅲ,Ⅳ)	Between gaze and target	Gaze angle		Pixels						0.032 degrees/pixel
	Second (s)	Second (s)	Pixel (px)	Pixel (px)	Prism (∆)/exo=(-); eso = (+)	Time (s)	Pixel (px)	Pixel (px)	1,2,3,4	Accuracy (mm)	Degree			Mean	SD	Minimum	Maximum			Mean	SD (σh, σv)	Minimum	Maximum
	0.25	0.25	962.2	569.1	-0.4		2.2	29.1	1	9.04674	0.942352		x	2.862	3.7846	-3	11.5		x (horizontal)	0.091584	0.121107	-0.096	0.368
	0.5	0.51	964.3	567.6	0.2		4.3	27.6	1	8.65922	0.901992		y	22.811	5.879	5.7	35.7		y (vertical)	0.729952	0.188128	0.1824	1.1424
	0.75	0.75	963.1	570.3	0.2		3.1	30.3	1	9.44203	0.983519		Convergence	0.511	0.5054	-0.8	1.6
	1	1	958	566	0.9		-2	26	2	8.08381	0.842063		Correlation Coefficient (ρ)		-0.06				BCEA (deg2)	0.162901
	1.25	blink	blink	blink	blink	1.02–1.26	NA	NA	NA	NA	NA		Significance Level P		0.723				2kπσhσv(1-ρ2)1/2
	1.5	1.49	963.5	565.2	0.6		3.5	25.2	1	7.88699	0.821564		n		37				P = 1-e-k
	1.75	1.75	963.8	563.8	0.2		3.8	23.8	1	7.47145	0.778284								P = 68.3% (±1SD), k=1.14
	2	1.99	965	562.4	1.2		5	22.4	1	7.11489	0.741146
	2.25	2.25	964	561.3	1.6		4	21.3	1	6.71842	0.699851								BCEA (px2)	159.083
	2.5	2.51	958.3	562	0.8		-1.7	22	2	6.84033	0.712549
	2.75	2.76	957	567	0.2		-3	27	2	8.42151	0.877235									N	Mean	SD	Minimum	Maximum
	3	2.99	964	560	0.5		4	20	1	6.32278	0.658642								Accuracy (deg)	37	0.753	0.1877	0.2	1.15
	3.25	3.26	959	559.6	0.3		-1	19.6	2	6.0839	0.63376
	3.5	3.51	958	555.3	0.7		-2	15.3	2	4.78335	0.498289								Quadrant	1	2	3	4
	3.75	3.75	959.1	557.9	0		-0.9	17.9	2	5.55601	0.578773								N=37	25	12
	4	4	962.9	552.3	0.6		2.9	12.3	1	3.91755	0.4081								%	67.5676	32.4324	0	0
	4.25	4.24	965	555	0.2		5	15	1	4.90153	0.510599
	4.5	blink	blink	blink	blink	4.42–4.63	NA	NA	NA	NA	NA
	4.75	4.75	966	568	0		6	28	1	8.87705	0.924679
	5	5.01	968.5	560.6	0.9		8.5	20.6	1	6.90827	0.719625
	5.25	5.24	962.2	545.7	0.3		2.2	5.7	1	1.89405	0.19731
	5.5	5.5	971	570.8	0.7		11	30.8	1	10.1387	1.05607
	5.75	5.75	971.5	559.7	1		11.5	19.7	1	7.0714	0.736616
	6	6	969.9	564	0.7		9.9	24	1	8.04813	0.838347
	6.25	6.25	965	561.1	0.3		5	21.1	1	6.72214	0.700238
	6.5	6.51	967	563	0.5		7	23	1	7.45291	0.776353
	6.75	6.74	966	556	-0.1		6	16	1	5.29728	0.551823
	7	7	962	566	-0.3		2	26	1	8.08381	0.842063
	7.25	7.24	965	558.2	0.2		5	18.2	1	5.85104	0.609504
	7.5	7.5	964	560	0.1		4	20	1	6.32278	0.658642
	7.75	7.75	959	567.1	-0.8		-1	27.1	2	8.40672	0.875694
	8	7.99	959.8	561.1	1.1		-0.2	21.1	2	6.54129	0.681402
	8.25	blink	blink	blink	blink	8.00–8.23	NA	NA	NA	NA	NA
	8.5	8.5	959.9	566	0.9		-0.1	26	2	8.06006	0.83959
	8.75	8.75	958	557.2	0.7		-2	17.2	2	5.36793	0.559181
	9	8.99	961.3	568	0.8		1.3	28	1	8.68935	0.90513
	9.25	9.25	959.7	575.7	1.3		-0.3	35.7	2	11.0674	1.15278
	9.5	9.51	958	570.6	0.8		-2	30.6	2	9.50624	0.990206
	9.75	9.74	964	564.3	1		4	24.3	1	7.63438	0.795253
	10	10	960.9	566.1	1		0.9	26.1	1	8.09581	0.843313
	≤10.00					3 blinks
	10–12.00	Not applicable (NA)	NA	NA	NA	No blink	NA	NA

## Sheet: AP07
	Raw data						Offset (gaze–to–target distance)		Quadrant	Distance	Accuracy
	Time	Recorded time	Horizontal gaze position (x-axis)	Vertical gaze position (y-axis)	Convergence	Blinks	Horizontal gaze (x-axis)	Vertical gaze (y-axis)	(Ⅰ,Ⅱ,Ⅲ,Ⅳ)	Between gaze and target	Gaze angle		Pixels						0.032 degrees/pixel
	Second (s)	Second (s)	Pixel (px)	Pixel (px)	Prism (∆)/exo=(-); eso = (+)	Time (s)	Pixel (px)	Pixel (px)	1,2,3,4	Accuracy (mm)	Degree			Mean	SD	Minimum	Maximum			Mean	SD (σh, σv)	Minimum	Maximum
	0.25	NA	NA	NA	NA		NA	NA	NA	NA	NA		x	17.59	11.3445	-5.8	56.7		x (horizontal)	0.56288	0.363024	-0.1856	1.8144
	0.5	0.51	1016.7	559	0.8		56.7	19	1	18.5376	1.93041		y	27.449	8.4596	12	45.9		y (vertical)	0.878368	0.270707	0.384	1.4688
	0.75	0.76	1005	558	2.2		45	18	1	15.0246	1.56479		Convergence	0.774	1.1348	-1.5	2.7
	1	1	980.7	566.7	1		20.7	26.7	1	10.4731	1.0909		Correlation Coefficient (ρ)		0.142				BCEA (deg2)	0.696781
	1.25	1.25	968.3	565.3	-0.1		8.3	25.3	1	8.25427	0.859817		Significance Level P		0.389				2kπσhσv(1-ρ2)1/2
	1.5	1.5	965.7	560.6	1		5.7	20.6	1	6.62596	0.69022		n		39				P = 1-e-k
	1.75	1.75	964.1	574	0.4		4.1	34	1	10.6164	1.10581								P = 68.3% (±1SD), k=1.14
	2	2.01	971.8	577.8	2.4		11.8	37.8	1	12.2757	1.2786
	2.25	2.25	968	558.5	-0.7		8	18.5	1	6.24825	0.650878								BCEA (px2)	680.451
	2.5	2.51	984	573.7	1.4		24	33.7	1	12.8255	1.33584
	2.75	2.75	965.8	580.7	2.7		5.8	40.7	1	12.7445	1.32741									N	Mean	SD	Minimum	Maximum
	3	3	978.1	570.2	-0.1		18.1	30.2	1	10.9147	1.13688								Accuracy (deg)	39	1.095	0.3421	0.42	1.93
	3.25	3.25	954.2	559.6	2.4		-5.8	19.6	2	6.33645	0.660065
	3.5	3.5	967.3	557	0.5		7.3	17	1	5.73534	0.597452								Quadrant	1	2	3	4
	3.75	3.75	973.8	553.7	0.9		13.8	13.7	1	6.02813	0.62795								N=39	38	1
	4	4	979	565.7	1.2		19	25.7	1	9.90783	1.03203								%	97.4359	2.5641	0	0
	4.25	4.26	969	552	1.1		9	12	1	4.65	0.484398
	4.5	4.5	963	552.5	2.6		3	12.5	1	3.98504	0.415131
	4.75	4.76	969.1	564.1	1.5		9.1	24.1	1	7.98586	0.831861
	5	5	975.3	563.3	1.5		15.3	23.3	1	8.64105	0.9001
	5.25	5.25	975.6	566.8	2.2		15.6	26.8	1	9.613	1.00132
	5.5	5.5	981.5	557.1	-0.6		21.5	17.1	1	8.51603	0.88708
	5.75	5.76	983.8	561.1	-0.5		23.8	21.1	1	9.86	1.02705
	6	6	971.7	565.3	2		11.7	25.3	1	8.64105	0.9001
	6.25	6.25	968.8	571.5	2		8.8	31.5	1	10.1389	1.05609
	6.5	6.51	979.1	564	0		19.1	24	1	9.50851	0.990443
	6.75	6.76	985.1	585.9	1.9		25.1	45.9	1	16.2175	1.68896
	7	7	987.8	571.3	-1.5		27.8	31.3	1	12.9776	1.35168
	7.25	7.25	986.3	578.8	1.2		26.3	38.8	1	14.5308	1.51338
	7.5	7.5	982	578	-0.2		22	38	1	13.6118	1.41771
	7.75	7.75	986	577.8	-1		26	37.8	1	14.2223	1.48127
	8	8.01	984.7	572.7	-1.3		24.7	32.7	1	12.7039	1.32318
	8.25	8.25	973.2	570	-0.1		13.2	30	1	10.1604	1.05833
	8.5	8.51	972.4	574	0.8		12.4	34	1	11.2191	1.16858
	8.75	8.75	977.3	566.7	-0.3		17.3	26.7	1	9.86258	1.02732
	9	9.01	981.8	573.8	0.8		21.8	33.8	1	12.4683	1.29865
	9.25	9.26	990.7	576.5	1.4		30.7	36.5	1	14.7852	1.53987
	9.5	9.51	978.7	577.3	0.2		18.7	37.3	1	12.9348	1.34722
	9.75	9.75	985.3	566.5	1.1		25.3	26.5	1	11.3578	1.18302
	10	10	975.3	563	-0.6		15.3	23	1	8.56347	0.89202
	≤10.00					not blink
	10–12.00	Not applicable (NA)	NA	NA	NA	1 blink	NA	NA

## Sheet: AP08
	Raw data						Offset (gaze–to–target distance)		Quadrant	Distance	Accuracy
	Time	Recorded time	Horizontal gaze position (x-axis)	Vertical gaze position (y-axis)	Convergence	Blinks	Horizontal gaze (x-axis)	Vertical gaze (y-axis)	(Ⅰ,Ⅱ,Ⅲ,Ⅳ)	Between gaze and target	Gaze angle		Pixels						0.032 degrees/pixel
	Second (s)	Second (s)	Pixel (px)	Pixel (px)	Prism (∆)/exo=(-); eso = (+)	Time (s)	Pixel (px)	Pixel (px)	1,2,3,4	Accuracy (mm)	Degree			Mean	SD	Minimum	Maximum			Mean	SD (σh, σv)	Minimum	Maximum
	0.25	blink	blink	blink	blink	0.14–0.27/0.32–0.41	NA	NA	NA	NA	NA		x	14.304	13.2578	-9.3	45.5		x (horizontal)	0.457728	0.42425	-0.2976	1.456
	0.5	0.51	950.7	551.8	-3.9		-9.3	11.8	2	4.65754	0.485183		y	1.476	17.9616	-33.1	40.1		y (vertical)	0.047232	0.574771	-1.0592	1.2832
	0.75	blink	blink	blink	blink	0.58–0.90	NA	NA	NA	NA	NA		Convergence	-0.412	1.5271	-3.9	3.2
	1	1	987.1	562.9	1.2		27.1	22.9	1	10.9988	1.14563		Correlation Coefficient (ρ)		0.097				BCEA (deg2)	1.73839
	1.25	blink	blink	blink	blink	1.03–1.17/1.19–1.35	NA	NA	NA	NA	NA		Significance Level P		0.644				2kπσhσv(1-ρ2)1/2
	1.5	1.5	971.3	527.3	3.2		11.3	-12.7	4	5.26982	0.548962		n		25				P = 1-e-k
	1.75	blink	blink	blink	blink	1.62–1.80	NA	NA	NA	NA	NA								P = 68.3% (±1SD), k=1.14
	2	blink	blink	blink	blink	1.93–2.05/2.07–2.24	NA	NA	NA	NA	NA
	2.25	2.25	988.9	528.8	-0.3		28.9	-11.2	4	9.60825	1.00083								BCEA (px2)	1697.65
	2.5	2.49	980	506.9	-0.5		20	-33.1	4	11.9887	1.24871
	2.75	2.75	986.6	548.3	1.1	2.54–2.72	26.6	8.3	1	8.6381	0.899793									N	Mean	SD	Minimum	Maximum
	3	2.98	1005.5	571.2	0.7	2.83–2.97/3.03–3.15	45.5	31.2	1	17.1026	1.78107								Accuracy (deg)	25	0.744	0.4108	0.12	1.78
	3.25	3.24	979.4	545.2	0.4		19.4	5.2	1	6.22629	0.648591
	3.5	3.51	1002.5	545.7	1.5		42.5	5.7	1	13.293	1.38451								Quadrant	1	2	3	4
	3.75	blink	blink	blink	blink	3.73–4.06	NA	NA	NA	NA	NA								N=25	11	2	1	11
	4	blink	blink	blink	blink	3.73–4.06	NA	NA	NA	NA	NA								%	44	8	4	44
	4.25	4.25	963.7	539.3	0.2		3.7	-0.7	4	1.16735	0.121607
	4.5	4.5	965.5	553.1	-0.5	4.36–4.47	5.5	13.1	1	4.4044	0.458815
	4.75	4.74	961.4	556.2	0.2	4.77–4.92	1.4	16.2	1	5.04072	0.525098
	5	5.01	975	552.2	-1.9	5.08–5.23	15	12.2	1	5.99383	0.624378
	5.25	5.26	969.3	580.1	-0.5		9.3	40.1	1	12.7609	1.32912
	5.5	5.5	967.5	547	0.3		7.5	7	1	3.18033	0.331305
	5.75	blink	blink	blink	blink	5.58–5.87	NA	NA	NA	NA	NA
	6	6	956.9	544.3	0.3		-3.1	4.3	2	1.64329	0.171188
	6.25	blink	blink	blink	blink	6.13–6.30	NA	NA	NA	NA	NA
	6.5	6.49	964.6	537.8	0.2		4.6	-2.2	4	1.5807	0.164667
	6.75	6.75	970	564.2	-2		10	24.2	1	8.11727	0.845548
	7	blink	blink	blink	blink	6.86–7.20	NA	NA	NA	NA	NA
	7.25	7.26	980.1	524.3	-1.5		20.1	-15.7	4	7.90652	0.823598
	7.5	blink	blink	blink	blink	7.33–7.44/7.47–7.65	NA	NA	NA	NA	NA
	7.75	7.75	967.1	525.7	-1.6	7.80–7.92/7.93–8.07	7.1	-14.3	4	4.94933	0.515579
	8	8.01	969.9	531.1	-0.9		9.9	-8.9	4	4.12684	0.429902
	8.25	8.24	972.1	525.8	-1.1	8.26–8.27	12.1	-14.2	4	5.78339	0.602458
	8.5	blink	blink	blink	blink	8.39–8.69	NA	NA	NA	NA	NA
	8.75	blink	blink	blink	blink	8.69–8.83	NA	NA	NA	NA	NA
	9	9	959.3	512.5	0.3		-0.7	-27.5	3	8.52776	0.888301
	9.25	blink	blink	blink	blink	9.13–9.28	NA	NA	NA	NA	NA
	9.5	9.51	984.1	526.1	-2.7		24.1	-13.9	4	8.62458	0.898384
	9.75	blink	blink	blink	blink	9.73–9.99	NA	NA	NA	NA	NA
	10	9.99	979.1	529.1	-2.5		19.1	-10.9	4	6.81732	0.710152
	≤10.00					27 blinks
	10–12.00	Not applicable (NA)	NA	NA	NA	5 blinks	NA	NA

## Sheet: AP09
	Raw data						Offset (gaze–to–target distance)		Quadrant	Distance	Accuracy
	Time	Recorded time	Horizontal gaze position (x-axis)	Vertical gaze position (y-axis)	Convergence	Blinks	Horizontal gaze (x-axis)	Vertical gaze (y-axis)	(Ⅰ,Ⅱ,Ⅲ,Ⅳ)	Between gaze and target	Gaze angle		Pixels						0.032 degrees/pixel
	Second (s)	Second (s)	Pixel (px)	Pixel (px)	Prism (∆)/exo=(-); eso = (+)	Time (s)	Pixel (px)	Pixel (px)	1,2,3,4	Accuracy (mm)	Degree			Mean	SD	Minimum	Maximum			Mean	SD (σh, σv)	Minimum	Maximum
	0.25	0.24	947	547.7	-0.8		-13	7.7	2	4.68387	0.487927		x	-0.684	6.8902	-13	15.3		x (horizontal)	-0.021888	0.220486	-0.416	0.4896
	0.5	0.5	952	547.7	0.1		-8	7.7	2	3.44212	0.358575		y	39.224	13.2108	7.7	61		y (vertical)	1.25517	0.422746	0.2464	1.952
	0.75	0.75	952.8	561.5	-0.4		-7.2	21.5	2	7.0288	0.73218		convergence	-0.0162	1.0167	-1.6	3.1
	1	0.99	956	575	2.4		-4	35	2	10.9206	1.1375		Correlation Coefficient (ρ)		0.358				BCEA (deg2)	0.623395
	1.25	1.26	948	592.9	-0.4		-12	52.9	2	16.8156	1.75121		Significance Level P		0.029				2kπσhσv(1-ρ2)1/2
	1.5	1.5	951.7	577.3	-1		-8.3	37.3	2	11.8458	1.23384		n		37				P = 1-e-k
	1.75	1.74	956.5	569.1	-1.3		-3.5	29.1	2	9.08601	0.946442								P = 68.3% (±1SD), k=1.14
	2	2	961.3	597	0		1.3	57	1	17.6746	1.8406
	2.25	2.25	963.1	582.5	-0.4		3.1	42.5	1	13.21	1.37588								BCEA (px2)	608.784
	2.5	2.49	964	580.9	-0.7		4	40.9	1	12.7395	1.32689
	2.75	2.76	957.9	582	1.7		-2.1	42	2	13.0363	1.35779									N	Mean	SD	Minimum	Maximum
	3	3	956.9	577.2	-1.2		-3.1	37.2	2	11.572	1.20532								Accuracy (deg)	37	1.294	0.3981	0.36	1.98
	3.25	3.24	960.1	575.8	-0.4		0.1	35.8	1	11.098	1.15597
	3.5	3.51	955	582	-0.3		-5	42	2	13.1119	1.36567								Quadrant	1	2	3	4
	3.75	3.76	958	587.8	0.1		-2	47.8	2	14.831	1.54463								N=37	18	19
	4	3.99	952.2	590.3	-0.4		-7.8	50.3	2	15.7794	1.64335								%	48.6486	51.3514	0	0
	4.25	4.25	951	581.3	1.3		-9	41.3	2	13.1035	1.36478
	4.5	4.5	960.1	589.7	0		0.1	49.7	1	15.407	1.60459
	4.75	4.74	956.7	578.7	-0.3		-3.3	38.7	2	12.0405	1.25411
	5	5	968	589	-0.1		8	49	1	15.3911	1.60294
	5.25	5.25	965.1	601	-0.9		5.1	61	1	18.976	1.97602
	5.5	5.49	968	548.9	-0.6		8	8.9	1	3.70978	0.386457
	5.75	5.76	961.7	586.7	0.7		1.7	46.7	1	14.4866	1.50878
	6	6	972.6	572	-1		12.6	32	1	10.6613	1.11049
	6.25	6.27	959	578.2	-0.8		-1	38.2	2	11.8461	1.23386
	6.5	blink	blink	blink	blink	6.48–6.66	NA	NA	NA	NA	NA
	6.75	6.75	975.3	595.5	3.1		15.3	55.5	1	17.8468	1.85852
	7	6.99	948.8	565	-0.8		-11.2	25	2	8.49219	0.884596
	7.25	7.26	966.9	584.7	0.5		6.9	44.7	1	14.0211	1.46032
	7.5	7.5	963.8	592.7	0		3.8	52.7	1	16.3794	1.70581
	7.75	7.74	949.1	578.1	0.5		-10.9	38.1	2	12.2848	1.27955
	8	8.01	965.7	585	0.9		5.7	45	1	14.0615	1.46452
	8.25	8.25	964.6	587.9	0.2		4.6	47.9	1	14.9173	1.55362
	8.5	8.52	965.1	586	0.8		5.1	46	1	14.3474	1.49429
	8.75	8.76	960.6	592.4	-1.6		0.6	52.4	1	16.2451	1.69182
	9	blink	blink	blink	blink	8.86–9.16	NA	NA	NA	NA	NA
	9.25	9.24	957.8	564	0.7		-2.2	24	2	7.47119	0.778257
	9.5	blink	blink	blink	blink	9.29–9.57	NA	NA	NA	NA	NA
	9.75	9.75	957.1	566.7	-1.1		-2.9	26.7	2	8.32568	0.867254
	10	9.99	965.2	581.1	0.9		5.2	41.1	1	12.8426	1.33762
	≤10.00					3 blinks
	10–12.00	Not applicable (NA)	NA	NA	NA	4 blinks	NA	NA

[truncated: 51 more sheets: AP10, AP11, AP12, AP13, AP14, AP15, AP16, AP17, AP18, AP19, AP20, A21, AP22, AP23, AP24, AP25, AP26, AP27, AP28, AP29 …]
